# Supplementary material for: Necroptosis is Related to Anti-PD-1 Treatment Response and Influences the Tumor Microenvironment in Head and Neck Squamous Cell Carcinoma
Source: Front Genet. 2022 May 25;13:862143. doi: 10.3389/fgene.2022.862143 (PMC9174803; doi:10.3389/fgene.2022.862143)
Supplement: Supplementary file 1 [file DataSheet1.ZIP]

Archive with 69 entries (68 files):
- t c ga/
- t c ga/WechatIMG54.png
- __MACOSX/t c ga/._WechatIMG54.png
- t c ga/WechatIMG55.png
- __MACOSX/t c ga/._WechatIMG55.png
- t c ga/WechatIMG57.png
- __MACOSX/t c ga/._WechatIMG57.png
- t c ga/WechatIMG43.png
- __MACOSX/t c ga/._WechatIMG43.png
- t c ga/WechatIMG56.png
- __MACOSX/t c ga/._WechatIMG56.png
- t c ga/WechatIMG52.png
- __MACOSX/t c ga/._WechatIMG52.png
- t c ga/WechatIMG46.png
- __MACOSX/t c ga/._WechatIMG46.png
- t c ga/.DS_Store
- __MACOSX/t c ga/._.DS_Store
- t c ga/WechatIMG47.png
- __MACOSX/t c ga/._WechatIMG47.png
- t c ga/WechatIMG53.png
- __MACOSX/t c ga/._WechatIMG53.png
- t c ga/WechatIMG45.png
- __MACOSX/t c ga/._WechatIMG45.png
- t c ga/WechatIMG51.png
- __MACOSX/t c ga/._WechatIMG51.png
- t c ga/WechatIMG50.png
- __MACOSX/t c ga/._WechatIMG50.png
- t c ga/WechatIMG44.png
- __MACOSX/t c ga/._WechatIMG44.png
- t c ga/WechatIMG39.jpeg
- __MACOSX/t c ga/._WechatIMG39.jpeg
- t c ga/WechatIMG23.png
- __MACOSX/t c ga/._WechatIMG23.png
- t c ga/WechatIMG37.png
- __MACOSX/t c ga/._WechatIMG37.png
- t c ga/WechatIMG36.png
- __MACOSX/t c ga/._WechatIMG36.png
- t c ga/WechatIMG31.png
- __MACOSX/t c ga/._WechatIMG31.png
- t c ga/WechatIMG25.png
- __MACOSX/t c ga/._WechatIMG25.png
- t c ga/WechatIMG59.jpeg
- __MACOSX/t c ga/._WechatIMG59.jpeg
- t c ga/WechatIMG30.png
- __MACOSX/t c ga/._WechatIMG30.png
- t c ga/WechatIMG32.png
- __MACOSX/t c ga/._WechatIMG32.png
- t c ga/WechatIMG28.png
- __MACOSX/t c ga/._WechatIMG28.png
- t c ga/WechatIMG38.png
- __MACOSX/t c ga/._WechatIMG38.png
- t c ga/WechatIMG61.png
- __MACOSX/t c ga/._WechatIMG61.png
- t c ga/WechatIMG49.png
- __MACOSX/t c ga/._WechatIMG49.png
- t c ga/WechatIMG27.jpeg
- __MACOSX/t c ga/._WechatIMG27.jpeg
- t c ga/WechatIMG48.png
- __MACOSX/t c ga/._WechatIMG48.png
- t c ga/WechatIMG60.png
- __MACOSX/t c ga/._WechatIMG60.png
- t c ga/WechatIMG62.png
- __MACOSX/t c ga/._WechatIMG62.png
- t c ga/WechatIMG63.png
- __MACOSX/t c ga/._WechatIMG63.png
- t c ga/WechatIMG58.png
- __MACOSX/t c ga/._WechatIMG58.png
- t c ga/WechatIMG64.png
- __MACOSX/t c ga/._WechatIMG64.png
