# Supplementary material for: Necroptosis is Related to Anti-PD-1 Treatment Response and Influences the Tumor Microenvironment in Head and Neck Squamous Cell Carcinoma
Source: Front Genet. 2022 May 25;13:862143. doi: 10.3389/fgene.2022.862143 (PMC9174803; doi:10.3389/fgene.2022.862143)
Supplement: Supplementary file 3 [file DataSheet2.ZIP]

Archive with 19 entries (18 files):
- gse65858/
- gse65858/WechatIMG41.png
- __MACOSX/gse65858/._WechatIMG41.png
- gse65858/WechatIMG46.png
- __MACOSX/gse65858/._WechatIMG46.png
- gse65858/.DS_Store
- __MACOSX/gse65858/._.DS_Store
- gse65858/WechatIMG34.png
- __MACOSX/gse65858/._WechatIMG34.png
- gse65858/WechatIMG35.png
- __MACOSX/gse65858/._WechatIMG35.png
- gse65858/WechatIMG24.png
- __MACOSX/gse65858/._WechatIMG24.png
- gse65858/WechatIMG33.png
- __MACOSX/gse65858/._WechatIMG33.png
- gse65858/WechatIMG14.png
- __MACOSX/gse65858/._WechatIMG14.png
- gse65858/WechatIMG48.png
- __MACOSX/gse65858/._WechatIMG48.png
